# Supplementary material for: Innovation in Times of Crisis: How Civil Protection Organizations in Europe Coped and Adapted During the COVID-19 Pandemic
Source: Eur J Secur Res. 2023 May 9:1–23. Online ahead of print. doi: 10.1007/s41125-023-00090-6 (PMC10169097; doi:10.1007/s41125-023-00090-6)
Supplement: Supplementary file 2 — Supplementary file2 (XLSX 27 kb) [file 41125_2023_90_MOESM2_ESM.xlsx]

## Sheet: Coding scheme
Coding Matrix (Online Resource) for European Journal for Security Research article submission: Innovation in times of crisis: How European civil protection organizations coped and adapted during the COVID-19 pandemic by Florian Roth, Fraunhofer Institute for Systems and Innovation Research (ISI), Karlsruhe, Germany, florian.roth@isi.fraunhofer.de, ORCID 0000-0002-5287-6448 Johannes Sautter, Fraun…
Code	Memo	Relation to interview guide:
Anticipation	Anticipation refers to recognizing critical developments or threats within or outside the organization and being able to adapt to them directly in order to minimize risks or negative consequences. Anticipation competences might reside in programs such as formal contingency plans, but also in effective relationships and mutual understanding which is constructed formally and informally across the o…	Interview guide divided into the three crisis management phases anticipation, coping, adaptation according to Duchek 2020.
Anticipation\Risk Assessment	Many countries conduct risk analyses and risk assessments to inform planning for a broad range of natural, technological and social hazards. Typically, they draw on the knowledge of topical experts to estimate the probability/plausability and potential impact of single or multiple hazard scenarios (Hagmann & Cavelty 2012).	From Interview guide (section 2, question 2). How did your organization try to estimate the risks of a pandemic before the actual crisis?
Anticipation\Risk Assessment\Actors	Different governmental, non-governmental and academic actors are involved in risk analysis and risk assessments processes, depending on the national context (Roth 2014) (Bossong & Hegemann 2016)	From Interview guide (section 2, question 2.1). Which roles, persons or departments worked particularly closely together during this phase? What role did collaborations with partners (domestic / foreign, especially European) play in this?
Anticipation\Risk Assessement\Data	In the phase of anticipation, data can inform precrisis preparation (e.g. by distributing warnings or proactive deployment of resources (Emmanouil & Nikolaos 2015)), crisis management training (by realistic simulations) and risk assessment (Watson et al. 2017).	From Interview guide (section 2, question 4). What data was particularly important for your organization to adequately assess risk?
Anticipation\Decision Programs	Decision programs bundle criteria according to which decisions should be made in organizations. They determine which actions in organizations should be considered right or wrong (Kühl & Muster 2013)
Anticipation\Decision Programs\Contingency Plans	Anticipation requires the capabilities of "observation and identification" and "preparation." The former enables the organization to see and respond to threats before they occur. The latter refers to organizations deploying re-sources without knowing when or where a threat will occur (e.g., contingency plans, effective relationships, mutual understanding) ( see Bryce et al. 2020; Weick et al. 201…
Anticipation\Decision Programs\Organizational culture	Informal routines, norms and values that are/become part of the organizational culture and help with anticipation/adaptation/coping (Meyerson and Martin 1987 in Spicer 2020)
Anticipation\Decision Programs\Reliability Maintenance	As soon as a threat to security arises, however weak or distant, it immediately begins to 'reorder' and reorganize itself to deal with that threat (Boin and van Eeten 2013).
Anticipation\Decision Programs\Reliability Maintenance\Dynamic sensemaking	Continuously gathering, engaging, analyzing and sharing information (Boin and van Eeten 2013)
Anticipation\Decision Programs\Reliability Maintenance\Improvisation	Promotes resilience by combining experience knowledge with continuous action and intuitive recombination based on a preexisting minimal structure. It integrates disruptive events by reorganizing the overall process (Cronenberg 2020)
Anticipation\Communication Channels	Communication channels describe the way in which one can or should communicate in organizations (e.g., responsibilities, reporting channels). From a formal perspective, these are communication channels that are defined qua division of labor between departments, hierarchies and roles, are documented in organizational charts, for example. From a cultural perspective, these are the "short official c…
Anticipation\Communication Channels\Formal	Distinction between formal and cultural communication channels according to Kühl and Muster (2013)
Anticipation\Communication Channels\Cultural	Distinction between formal and cultural communication channels according to Kühl and Muster (2013)
Anticipation\Communication Channels\Outsiders	Close communication with the organizational environment are generally considered a key factor for preparing for crises and disasters. This includes e.g. partnerships with NGO's, private business or academia (Kapucu and Demiroz 2017)	From interview guide (section 2 question 2+3)
Anticipation\Communication Channels\Informal	Channels through which critical developments are detected and ad hoc solutions are created collaboratively, without follwowing formal hierarchies ('bricolage')(Duchek 2020)
Anticipation\Crisis Preparedness	A crisis prepared organization is defined as one that has the capability to prevent, contain, recover, and learn from a range of crises in all its dimensions and layers (Kovoor-Misra 1996)
Coping	Coping refers to dealing with hazards after they have occurred and is essentially supported by two competencies. The sub-competency "Accepting" means that the organization is able to realize that a hazard has occurred and to recognize it as an actual threatening event that must be dealt with imme-diately. "Developing and implementing solutions" means that the organization is able to implement con…	Interview guide divided into the three crisis management phases anticipation, coping, adaptation according to Duchek 2020.
Coping\Accepting	organization is able to realize that a hazard has occurred and to recognize it as an actual threatening event that must be dealt with immediately (Duchek 2020)
Coping\Coordination	Developing and implementing solutions requires coordination in order to make decisions quickly and receive feedback on the effectiveness of solutions (Duchek 2020)
Coping\Cooperation	Administrations that are prepared with learning structures and display a high quality in their network cooperation with other administrations and with the civil society, on average, perform significantly better in crises (Schomaker & Bauer 2020)	From interview guide (section 3, question 4). What capabilities enable your organization to develop / take appropriate actions to address the crisis? To what extent were these capabilities activated only in interaction with external parties (domestic/foreign)?
Coping\Risk Assessment	see Anticipation\Risk Assessment
Coping\Risk Assessment\Structures	Existing structures vs newly built structures. During a crisis, not just new networks and structures can be built (intracrisis learning), but previous experiences with crises and best practices can be reactivated (intercrisis learning) (Schomaker and Bauer, 2020).	From interview guide (section 3, question 7/8): To what extent were work processes or organizational structures changed to better assess risks?
Coping\Risk Assessment\Data and Tools	Digital technologies help collect large quantities of data, which can in turn be used for predictive analyses. Digitalization allows a better connection of actors, the monitoring of processes and adaptation to changing situations, remote cooperation and real-time connectivity (Miceli et al., 2021)	From interview guide (section 3, question 7/8): To what extent were new digital solutions introduced to better assess the risks? What data was particularly important for your organization to adequately assess the crisis?
Coping\Decision Programs	Decision programs bundle criteria according to which decisions should be made in organizations. They determine which actions in organizations should be considered right or wrong (Kühl & Muster 2013)
Coping\Decision Programs\Data	In crisis situations, information exchange can greatly improve cooperation, situational evaluation, the reduction of damage/casualties, and plans for recovery. Two sources of data can be differentiated: dynamic data sources (e.g. situational reports, damage analyses, open/closed status of critical infrastructure, news reports, mailing lists, 311-calls, social media) and static data sources (histo…	From interview guide (section 3, question 6): Which data was particularly important for your organization to be able to adequately assess the crisis? From which internal or external sources do you obtain these data? For what purposes was this data used? What data was missing?
Coping\Decision Programs\Developing and implementing solutions	Implementing new crisis management practices or ad hoc solutions against the background of existing work processes and organizational structures (Spicer 2020)
Coping\Decision Programs\Developing and implementing solutions\Bricolage	the ability to improvise and solve problems creatively (Duchek 2020) or by resorting to "ad hoc networks" to quickly access missing expert knowledge. "Developing and implementing solutions" also requires coordination in order to make decisions quickly and receive feedback on the effectiveness of solutions (Duchek 2020)
Coping\Decision Programs\Developing and implementing solutions\Ad hoc network	building networks during the crisis to quickly access missing expert knowledge (Duchek 2020)
Coping\Decision Programs\Technical Redudcancy	Crisis management is facilitated by the fact that sufficient resources are available for this purpose, even if they tend to represent a surplus in normal operations. This technical redundancy is also established through close cooperation with partners within the supply chain to ensure the supply of critical materials in the event of a cri-sis, for example (Bryce et al. 2020).
Coping\Decision Programs\Processes of reflecting, experimenting, and implementing	Coping capabilities can also be strengthened by culturally embedded processes of reflecting, experimenting, and implementing with potentially better crisis management practices (Spicer 2020).
Coping\Decision Programs\Intracrisis learning	Successful crisis management practices established or used during the crisis can be activated quickly and easily (in other domains) which supports coping (Moynihan 2008; Schomaker & Bauer 2020)
Coping\Decision Programs\Intracrisis learning\knowledge management	Organizations that systematically collect and document accumulated experiences, both positive and negative, and maintain high-quality relationships can manage cri-ses significantly better (Schomaker & Bauer 2020).	From interview guide (section 3, question 3 and 4, follow-up questions). Which knowledge management systems, documented experiences, networks, etc. help to maintain and build on knowledge?
Coping\Communication Channels	Communication channels describe the way in which one can or should communicate in organizations (e.g., responsibilities, reporting channels). From a formal perspective, these are communication channels that are defined qua division of labor between departments, hierarchies and roles, are documented in organizational charts, for example. From a cultural perspec-tive, these are the "short official …
Coping\Communication Channels\Trust	Trust in the organization's own information or that from external sources increases the effectiveness of crisis management (Longstaff & Yang 2008)
Coping\Communication Channels\Problem-solving with outside actors	Close communication with the organizational environment are generally considered a key factor for coping with crises and disasters. This includes e.g. partnerships with NGO's, private business or academia (Kapucu and Demiroz 2017)
Coping\Communication Channels\Problem-solving with outside actors\Bonding	maintaining a close relationship, shared values and high levels of trust with network members to encourage collective action (Kim et al., 2020)
Coping\Communication Channels\Problem-solving with outside actors\Bridging	organization assuming a brokerage role to simplify coordination and retaining new information from various sources (Kim et al., 2020)
Coping\Personal	This category bundles all those expectations that relate to individuals or the type of person assigned to a specific position in the organization (e.g., ad-ministrative specialist, computer scientist, business administrator). The assumption here is that the individual can make a difference in decision-making and communication processes, e.g., because of his or her role, education and qualificatio…
Coping\Personal\Individual skills	Managers (and all other employees), by virtue of their individual skills, can make a key contribution to making the organization more resilient by better dealing with complexity and uncertainty, critically reflecting on existing practices, thinking in terms of alternative futures, fostering collective problem solving (methods: scenario planning, intelligent failure/ experimentation) (Hillmann et …
Coping\Personal\Social Capital	can only be activated in relationships with others (information, trust, ideas, problem analysis, common understanding) (Teo et al. 2017)
Coping\Tangible resources	e.g. money, technologies, infrastructures (Teo et al. 2017)
Adaptation	Adaptation describes the competence to change the organizations in such a way that it can better deal with similar critical situations in the future. This usually also in-creases knowledge about critical situations, which in turn strengthens the "anticipa-tion" competence. "Reflection and learning" here refers to the sub-competencies of reflecting on crises and translating lessons into organizati…	Interview guide divided into the three crisis management phases anticipation, coping, adaptation according to Duchek 2020.
Adaptation\Decision programs	Decision programs bundle criteria according to which decisions should be made in organizations. They determine which actions in organizations should be considered right or wrong (Kühl & Muster 2013)
Adaptation\Decision programs\Intercrisis learning	The necessary structures and networks are established more quickly because they are knows from previous crises, which supports adaptation (Moynihan 2008, Schomaker & Bauer 2020).
Adaptation\Decision programs\Intercrisis learning\Evaluation	The capability to grasp the crisis as an occasion to change one's own organization so that it can better cope with such crises in the future is also a question of organizational culture. It is proposed to establish an iterative process that aims at reflecting on, experimenting with, and implementing new crisis management practices against the background of existing work processes and organization…	From interview guide (section 4, question 1): Could you describe how your organization specifically evaluated its own experience of the crisis in order to be better prepared for future crises?
Adaptation\Decision programs\Intercrisis learning\Knowledge management	Organizations that systematically collect and document accumulated experiences, both positive and negative, and maintain high-quality relationships can manage and learn from crises significantly better (Schomaker & Bauer 2020).
Adaptation\Decision programs\Intercrisis learning\Organizational structures	How are organization structures adapted/built to adapt to the crisis?
Adaptation\Decision programs\Intercrisis learning\Work processes	How are work processes adapted/built to adapt to the crisis?
Adaptation\Decision programs\Intercrisis learning\Networks	How are networks adapted/built to adapt to the crisis?
Adaptation\Decision programs\Intercrisis learning\Interventions\Scenario planning	Scenario planning is a “decision-making process used for strategic and long-range planning” (Hillmann et al. 2018)
Adaptation\Decision programs\Intercrisis learning\Interventions\Intelligent failure	“intelligent failure” (i.e., experimentation) is an essential part of effective organizational learning processes that ensures resilience (Hillmann et al. 2018)
Adaptation\Data	Data collected during the crisis can help revisit, evaluate and learn from the crisis response. Thereby, also the usefulness of the data collection itself can be evaluated, making judgement about its use in future crises possible (Ristvej & Zagorecki 2011)	From interview guide (section 4, question 2): What data was particularly helpful during this phase? From which (internal or external) sources do you obtain your data?
Tasks and Responsibilities	Description of interviewees' tasks and responsibilities. For introductive purposes
Challenges	What were the challenges the interviewee's organization was faced with in general during the crisis?
Skills activated	Which skills existed before and were "merely" activated in the crisis to help anticipation/coping/adaptation?	For hypothesis confirmation/rejection
Skills learned	Which skills did not existed before and had to be formed in the crisis to help anticipation/coping/adaptation?	For hypothesis confirmation/rejection
Innovations made	Which innovations were made in the organization during the crisis?	For hypothesis confirmation/rejection
Expectations/demands of politics	What do interviewees expect/wish from politics to help their anticipation/coping/adaptation of this and/or future crises?	Interview guide (section 4, question 5: Expectations of policymakers) What would you recommend to German or European policymakers to improve crisis management? What specifically can policymakers do to strengthen their organization's contribution to crisis management?
